# Supplementary material for: Transcriptome Analysis Unveils Molecular Mechanisms of Acaricide Resistance in Two-Spotted Spider Mite Populations on Hops
Source: Int J Mol Sci. 2024 Dec 11;25(24):13298. doi: 10.3390/ijms252413298 (PMC11678639; doi:10.3390/ijms252413298)
Supplement: Supplementary file 1 [file ijms-25-13298-s001.zip]

Archive with 1 entries (1 files):
- ijms-3301433-supplementary.xlsx
