# Supplementary material for: Transcriptome Analysis Unveils Molecular Mechanisms of Acaricide Resistance in Two-Spotted Spider Mite Populations on Hops
Source: Int J Mol Sci. 2024 Dec 11;25(24):13298. doi: 10.3390/ijms252413298 (PMC11678639; doi:10.3390/ijms252413298)
Supplement: Supplementary file 1 [file ijms-25-13298-s001.zip › ijms-3301433-supplementary.xlsx]

## Sheet: Table S1
Table S1. Toxicity of the acaricides to TSSM populations.
Treatment	Population	N	LC50* (95% CI)	LC90* (95% CI)	Slope±SE	χ²(df)	P-Value	RR50**	RR90**
Abamectin	SUS	241	0.8 (0.5-1.3)	20.5 (9.2-76.8)	1.4±0.2	6.2 (16)	0.99	1	1
Abamectin	BIF_1X	330	8.6 (6.01-13.9)	235 (120-591.7)	0.89±0.1	16.1(22)	0.81	10.75	11.75
Abamectin	BIF_100X	348	13.2 (8.2-23.2)	406.8 (164-1228)	0.86±0.1	22.5(22)	0.43	16.5	20.3
Abamectin	ABA_1X	448	156.8 (73.1–248.6)	2095.4 (519-4174)	1.1 ± 0.1	5.5 (22)	0.99	195	104.77
Bifenthrin	SUS	230	18.0 (8.4–44.6)	190 (108-470)	1.7 ± 0.1	11(13)	0.61	1	1
Bifenthrin	ABA_1X	300	60.4 (27.4-143)	1150 (306-20204)	1.0 ± 0.13	17(19)	0.59	3.33	6.1
Bifenthrin	BIF_1X	178	362.8 (132.0–550.0)	48404 (6806-291140)	0.6 ± 0.1	11.2 (13)	0.59	20.1	254
Bifenthrin	BIF_100X	234	1340.0 (522.0–2491.0)	125160 (21703-889500)	0.6 ± 0.1	17.4 (20)	0.63	74.4	658

## Sheet: Table S2
Table S2. Summary of STAR alignment statistics for RNA sequencing reads.
STAR alignment details	ABA_1X_i	ABA_1X_ii	ABA_1X_iii	SUS_i	SUS_ii	SUS_iii	BIF_100X_i	BIF_100X_ii	BIF_100X_iii	BIF_1X_i	BIF_1X_ii	BIF_1X_iii
Started job on	2023-04-09 08:32:23	2023-04-09 12:12:53	2023-04-09 19:18:00	2023-04-10 03:42:53	2023-04-10 15:50:08	2023-04-10 21:35:47	2023-04-09 10:02:53	2023-04-09 18:09:18	2023-04-10 02:27:46	2023-04-10 11:37:24	2023-04-11 05:50:22	2023-04-11 23:03:55
Started mapping on	2023-04-09 08:32:24	2023-04-09 12:13:16	2023-04-09 19:18:23	2023-04-10 03:43:00	2023-04-10 15:50:34	2023-04-10 21:36:21	2023-04-09 10:03:15	2023-04-09 18:09:42	2023-04-10 02:28:12	2023-04-10 11:37:47	2023-04-11 05:51:22	2023-04-11 23:04:46
Finished on	2023-04-09 12:12:51	2023-04-09 19:17:56	2023-04-10 03:42:49	2023-04-10 15:50:04	2023-04-10 21:35:43	2023-04-11 10:32:49	2023-04-09 18:09:16	2023-04-10 02:27:43	2023-04-10 11:37:20	2023-04-11 05:50:18	2023-04-11 23:03:52	2023-04-12 15:29:47
Mapping speed, Million of reads per hour	5.03	3.76	3.2	2.23	4.62	2.07	2.47	2.73	2.92	1.47	1.37	1.62
Number of input reads	18497417	26613977	26874636	26978664	26566757	26818001	20013113	22653194	26742951	26760273	23499227	26653710
Average input read length	199	199	199	199	199	199	199	199	199	199	199	199
UNIQUE READS:
Uniquely mapped reads number	16229378	23281982	23320238	22341744	23258180	22323023	16857274	19333436	22731692	21344223	18466190	21460062
Uniquely mapped reads %	0.8774	0.8748	0.8677	0.8281	0.8755	0.8324	0.8423	0.8535	0.85	0.7976	0.7858	0.8051
Average mapped length	197.4	197.37	197.44	197.19	197.1	197.37	197.24	197.3	197.24	197.37	197.3	197.37
Number of splices: Total	3794711	5428488	5317071	5475930	5540937	5330959	3905989	4591841	5604455	5202871	4321370	5075908
Number of splices: Annotated (sjdb)	0	0	0	0	0	0	0	0	0	0	0	0
Number of splices: GT/AG	3759315	5380557	5269820	5426446	5493223	5282437	3869612	4552399	5551517	5155958	4280350	5026965
Number of splices: GC/AG	6518	9042	8966	8998	8982	8999	6374	1919-06-19	9276	8498	7526	8623
Number of splices: AT/AC	455	594	529	548	524	551	366	1901-03-11	614	498	439	537
Number of splices: Non-canonical	28423	38295	37756	39938	38208	38972	29637	31896	43048	37917	33055	39783
Mismatch rate per base, %	0.0068	0.0076	0.0067	0.0073	0.007	0.0068	0.0075	0.0076	0.007	0.0075	0.0076	0.0071
Deletion rate per base	0.0004	0.0004	0.0004	0.0004	0.0004	0.0004	0.0004	0.0004	0.0004	0.0004	0.0004	0.0004
Deletion average length	2.03	2.04	2.03	2.02	1.99	2.01	2	2	2.01	2.07	2.09	2.08
Insertion rate per base	0.0003	0.0003	0.0003	0.0003	0.0003	0.0004	0.0003	0.0003	0.0003	0.0003	0.0004	0.0004
Insertion average length	1.96	2.01	2.01	1.97	1.95	1.98	1.96	1.93	1.97	1.96	2.04	2.03
MULTI-MAPPING READS:
Number of reads mapped to multiple loci	1045036	1423263	1358918	1378485	1424986	1350054	1040271	1177083	1468469	1293165	1121926	1365401
% of reads mapped to multiple loci	0.0565	0.0535	0.0506	0.0511	0.0536	0.0503	0.052	0.052	0.0549	0.0483	0.0477	0.0512
Number of reads mapped to too many loci	55536	62896	65218	135377	48928	55700	46727	54183	71872	49690	45517	59048
% of reads mapped to too many loci	0.003	0.0024	0.0024	0.005	0.0018	0.0021	0.0023	0.0024	0.0027	0.0019	0.0019	0.0022
UNMAPPED READS:
Number of reads unmapped: too many mismatches	0	0	0	0	0	0	0	0	0	0	0	0
% of reads unmapped: too many mismatches	0	0	0	0	0	0	0	0	0	0	0	0
Number of reads unmapped: too short	1158982	1835236	2122679	3102348	1828724	3081872	2060560	2078724	2460852	4065358	3858630	3761693
% of reads unmapped: too short	0.0627	0.069	0.079	0.115	0.0688	0.1149	0.103	0.0918	0.092	0.1519	0.1642	0.1411
Number of reads unmapped: other	8485	10600	7583	20710	5939	7352	8281	9768	10066	7837	6964	7506
% of reads unmapped: other	0.0005	0.0004	0.0003	0.0008	0.0002	0.0003	0.0004	0.0004	0.0004	0.0003	0.0003	0.0003
CHIMERIC READS:
Number of chimeric reads	0	0	0	0	0	0	0	0	0	0	0	0
% of chimeric reads	0	0	0	0	0	0	0	0	0	0	0	0

## Sheet: Table S3
Table S3. Upregulated genes (|log2fold change| ≥ 1.5) shared between two bifenthrin-resistant TSSM populations (BIF_1X and BIF_100X).
Gene ID	BIF_1X	BIF_100X	Given name	Definition
tetur175g00020	7.25	6.18	n/a	Hypothetical protein
tetur01g04340	6.85	5.33	n/a	Hypothetical protein
tetur11g90924	6.46	4.24	n/a	Hypothetical protein
tetur03g00160	6.32	6.31	n/a	Endonuclease/exonuclease/phosphatase
tetur13g04916	6.28	6.18	n/a	Hypothetical protein
tetur04g90876	6.09	6.76	n/a	Hypothetical protein
tetur01g04360	6	4.78	dUTPase	deoxyuridine 5'-triphosphate nucleotidohydrolase
tetur01g04330	5.84	4.91	n/a	replication protein A 70 kDa DNA-binding subunit
tetur184g00010	5.83	4.69	n/a	Hypothetical protein
tetur01g16473	5.73	4.88	TuPap-28	Peptidase C1A, papain C-terminal
tetur04g00020	5.65	6.73	n/a	ribonucleotide reductase beta subunit
tetur22g00400	5.62	4.96	n/a	Hypothetical protein
tetur22g00410	5.44	4.37	n/a	replication protein A 70 kDa DNA-binding subunit
tetur40g00140	5.39	4.24	n/a	MD-2-related lipid-recognition domain
tetur16g04209	5.3	6.67	n/a	Hypothetical protein
tetur03g09510	5.19	4.87	n/a	Hypothetical protein
tetur24g01950	5.18	4.5	n/a	DnaJ
tetur04g02750	5.13	4.65	SPMP1	Hypothetical Single-pass membrane protein
tetur03g00150	5.12	4.56	n/a	Hypothetical protein
tetur15g03970	4.94	4.76	RNI	Leucine-rich repeat domain, L domain-like
tetur02g09940	4.78	5.8	n/a	38K protein
tetur27g00290	4.68	3.77	n/a	Hypothetical protein
tetur02g07590	4.38	2.8	AkrE2	Aldo-keto reductase family E; member 2; likely a pseudogene
tetur23g00050	4.36	3.86	TuPap-29	Cathepsin L
tetur31g00860	4.19	3.43	n/a	High mobility group; HMG1/HMG2
tetur04g00010	4.16	4.49	n/a	Hypothetical protein
tetur11g01850	3.91	3.61	n/a	frizzled-5 precursor
tetur03g02790	3.89	2.44	n/a	phospholipid scramblase 1
tetur11g00880	3.86	2.71	n/a	PIN domain-like
tetur01g12110	3.76	3.76	n/a	Curculin-like (mannose-binding) lectin
tetur196g00020	3.67	3.87	TuPap-58	Cathepsin L-like
tetur03g05040	3.51	3.5	n/a	Cytochrome P450 - fragment
tetur23g00260	3.37	2.49	CYP392D1	Cytochrome P450 - CYP392D1
tetur128g00030	3.34	3.21	n/a	serpin 3 inhibitory serine protease inhibitor
tetur03g02880	3.25	1.71	n/a	PREDICTED: similar to adenylate cyclase
tetur31g00900	3.09	2.22	ApoD22	Apolipoprotein D precursor
tetur23g00210	3.06	2.42	DDM9-19	Domain of unknown function DUF3421
tetur03g07880	3.03	3.47	TuGSTinc03	Glutathione-S-transferase; incomplete;
tetur03g05030	3.02	2.48	CYP392D6	Cytochrome P450 - CYP392D6
tetur03g04990	2.99	3.26	CYP392D2	Cytochrome P450 - CYP392D2
tetur31g00880	2.98	1.83	ApoD27	Invertebrate colouration protein
tetur01g10750	2.97	3.01	TuCCE04	Carboxyl/cholinesterase
tetur02g92486	2.65	2.31	n/a	Hypothetical protein
tetur31g00920	2.64	1.99	ApoD24	Apolipoprotein D precursor
tetur22g02170	2.63	2.77	PLAT13	PLAT single domain protein
tetur06g03350	2.6	2.54	ApoD7	Apolipoprotein D
tetur11g05100	2.59	1.99	n/a	adenylate cyclase
tetur23g00860	2.5	2.08	TuPap-53	Cathepsin L
tetur02g14540	2.5	2.24	TuPap-43	Cathepsin L
tetur06g03000	2.5	2.74	n/a	Hypothetical protein
tetur13g04550	2.39	2.41	n/a	Intradiol ring-cleavage dioxygenase, core
tetur06g04580	2.37	1.52	n/a	Hypothetical protein
tetur06g03050	2.36	2.4	PLAT14	PLAT/LH2 domain
tetur496g00010	2.26	2.53	n/a	dimethyladenosine transferase
tetur16g90602	2.25	2.12	n/a	Hypothetical protein
tetur01g05740	2.18	1.96	ApoD29	Apolipoprotein D precursor
tetur11g05520	2.18	1.8	CYP385C4	Cytochrome P450 - CYP385C4
tetur30g01860	2.18	2.16	n/a	PREDICTED: hypothetical protein
tetur09g92864	2.18	2.06	n/a	Hypothetical protein
tetur03g08010	2.16	1.99	TuPap-26	Cathepsin B
tetur27g00220	2.16	2.31	CYP probable pse	Cytochrome P450 probable pseudogene
tetur05g09325	2.15	1.67	UGT	UDP-glucuronosyl/UDP-glucosyltransferase
tetur623g00030	2.15	1.81	n/a	n/a
tetur16g03770	2.13	1.81	TuPap-44	Cathepsin L
tetur07g06420	2.13	2.03	UGT	UDP-glycosyltransferase; teturUGT37
tetur07g07890	2.13	2.82	RNI	Leucine-rich repeat domain, L domain-like
tetur33g00720	2.11	2.2	n/a	Glycoside hydrolase-type carbohydrate-binding
tetur06g02930	2.05	2.26	TuPap-47	Peptidase C1A; papain C-terminal
tetur08g08050	2	2.14	CYP392A13v1	Cytochrome P450 - CYP392A13v1
tetur26g00540	1.99	1.66	n/a	Uncoordinated family member
tetur24g01030	1.98	1.99	ApoD99	apolipoprotein D
tetur07g02660	1.96	2	RNI	Leucine-rich repeat domain, L domain-like
tetur97g00050	1.9	1.62	n/a	DnaJ
tetur02g05310	1.88	1.83	n/a	Hypothetical protein
tetur06g03020	1.87	1.75	n/a	Lipocalin family conserved site
tetur16g03730	1.82	2.11	n/a	Hypothetical protein
tetur24g00820	1.81	1.54	n/a	BTB/POZ-like
tetur01g05730	1.81	1.6	ApoD28	Apolipoprotein D precursor
tetur08g05980	1.8	1.57	TuLeg-22	Legumain-like; pseudogene
tetur05g92603	1.77	1.5	n/a	Hypothetical protein
tetur40g00130	1.75	1.53	n/a	Hypothetical protein
tetur06g02940	1.75	1.68	ApoDR7	Calycin-like
tetur11g05210	1.69	1.71	ApoD2	Apolipoprotein D
tetur22g02180	1.69	1.57	PLAT16	Lipase/lipooxygenase; PLAT/LH2
tetur01g06760	1.67	1.54	TuLeg-21	Legumain-like; pseudogen
tetur151g00010	1.67	1.54	n/a	Hypothetical protein
tetur27g02598	1.67	1.55	CYP392E4	Cytochrome P450, E-class, group I
tetur01g16463	1.63	1.96	TuPap-18	Peptidase C1A, papain C-terminal
tetur08g91626	1.63	1.7	n/a	Hypothetical protein
tetur27g00350	1.62	1.54	CYP392E8	Cytochrome P450 - CYP392E8
tetur128g00050	1.62	1.51	n/a	Leukocyte elastase inhibitor
tetur04g00770	1.58	1.76	SSPF1	Small Secreted Protein; Family F
tetur03g09941	1.57	1.51	CYP392A15	Cytochrome P450, conserved site
tetur03g00970	1.56	1.69	CYP392A11	Cytochrome P450 - CYP392A11
tetur01g06610	1.55	1.57	TuLeg-17	Legumain
tetur26g00440	1.52	1.8	n/a	lipophorin receptor
tetur16g03740	1.5	1.79	WTSP12	Wannes-Thomas Secreted Protein 12
